# Supplementary material for: Visualizing tumor evolution with the fishplot package for R
Source: BMC Genomics. 2016 Nov 7;17:880. doi: 10.1186/s12864-016-3195-z (PMC5100182; doi:10.1186/s12864-016-3195-z)
Supplement: Additional file 1: — Figure 1 example: The code and data used to produce Fig. 1. (R 2 kb) [file 12864_2016_3195_MOESM1_ESM.r]

library(fishplot)

#simple example
timepoints=c(0,30,75,150)

frac.table = matrix(
    c(100, 45, 00, 00,
      02, 00, 00, 00,
      02, 00, 02, 01,
      98, 00, 95, 40),
    ncol=length(timepoints))

parents = c(0,1,1,3)


fish = createFishObject(frac.table,parents,timepoints=timepoints, clone.labels=c("Founding", "Subclone 1","Subclone 2","Subclone 3" ))
fish = layoutClones(fish)

sample.times = c(0,150)

pdf("test.out.pdf",width=8,height=4)
fishPlot(fish,shape="spline",title.btm="633734",
         vlines=sample.times, vlab=sample.times, cex.title=0.5)
drawLegend(fish)
dev <- dev.off()


#recreate figure one from the manuscript

pdf("figure1.pdf",height=6,width=8)

layout(mat=t(matrix(c(1,2,3,3),nrow=2)), widths=c(1,1), heights=c(1,1.5))

##-------------------------------------------
##panel A
timepoints=c(0,30,200,423)
parents = c(0,1,1,3)
frac.table = matrix(
  c(100, 38, 24, 00,
    002, 00, 01, 00,
    002, 00, 01, 01,
    100, 00, 98, 30),
  ncol=length(timepoints))

fish = createFishObject(frac.table,parents,timepoints=timepoints)
fish = layoutClones(fish)
fishPlot(fish, shape="spline", vlines=c(0,423), vlab=c(0,423), title="Sample 150288", cex.title=0.9, cex.vlab=0.8)
##panel label
text(-100,130,"A",xpd=T,font=2)

##-------------------------------------------
##panel B
parents = c(0,1,2,1)
timepoints=c(0,120)
frac.table = matrix(
    c(100, 98, 46, 01,
      100, 44, 01, 55),
    ncol=length(timepoints))

fish = createFishObject(frac.table,parents,timepoints=timepoints)
fish = layoutClones(fish)
fish = setCol(fish,col=c("#1B9E77","#D95F02","#7570B3","#E7298A"))

fishPlot(fish, shape="polygon", vlab=c("Primary","Post-AI"), vlines=c(0,120), title.btm="BRC32", cex.title=0.7, cex.vlab=0.8,ramp.angle=1, pad.left=0.3)
##panel label
text(-50,130,"B",xpd=T,font=2)

##-------------------------------------------
##panel C

timepoints=c(0,34,69,187,334,505,530)
parents = c(0,1,1,1,3,4,0)
frac.table = matrix(
  c(99, 30,     2, 60, 0,     2, 1,
    1,   0,   0.1, 00, 0,     0, 1,
    3,   0,   2.5, 00, 0,     0, 1,
    1,   0,   0.9, 00, 0,     0, 10,
    3,   0,   0.9, 00, 0.1,   0, 20,
    80,  0,    76, 00, 60,    0, 15,
    0.1, 0, 0.005, 00, 0.001, 0, 0),
  ncol=7)

fish = createFishObject(frac.table,parents,timepoints=timepoints)
fish = layoutClones(fish, separate.independent.clones=T)
fish = setCol(fish,c("#888888", "#EF0000", "#8FFF40", "#FF6000", "#50FFAF", "#FFCF00", "#0070FF"))
vlines=c(0,34,69,187,334,505,530,650,750)

fishPlot(fish, shape="spline", vlines=vlines, vlab=vlines, title.btm="AML31",cex.vlab=0.9)

##panel label
text(-125,130,"C",xpd=T,font=2)


dev=dev.off()
