# Supplementary material for: Visualizing tumor evolution with the fishplot package for R
Source: BMC Genomics. 2016 Nov 7;17:880. doi: 10.1186/s12864-016-3195-z (PMC5100182; doi:10.1186/s12864-016-3195-z)
Supplement: Additional file 2: — Analysis Pipeline example: an example that uses the sciClone, clonevol, and fishplot packages to take data from raw somatic variant calls through subclonal detection, phylogeny inference, and fishplot creation. (ZIP 29 kb) [file 12864_2016_3195_MOESM2_ESM.zip]

Archive with 6 entries (5 files):
- Additional_Files_2_pipeline/
- Additional_Files_2_pipeline/relapse.cn
- Additional_Files_2_pipeline/relapse.vafs
- Additional_Files_2_pipeline/run.R
- Additional_Files_2_pipeline/tumor.cn
- Additional_Files_2_pipeline/tumor.vafs
