# Supplementary material for: Visualizing tumor evolution with the fishplot package for R
Source: BMC Genomics. 2016 Nov 7;17:880. doi: 10.1186/s12864-016-3195-z (PMC5100182; doi:10.1186/s12864-016-3195-z)
Supplement: Additional file 2: — Analysis Pipeline example: an example that uses the sciClone, clonevol, and fishplot packages to take data from raw somatic variant calls through subclonal detection, phylogeny inference, and fishplot creation. (ZIP 29 kb) [file 12864_2016_3195_MOESM2_ESM.zip › Additional_Files_2_pipeline/relapse.cn]

1	1	1250000	55	2.03580587603203
1	1250001	1325000	5	1.56634281475665
1	1325001	16730000	1437	1.98164701176949
1	16730001	17160000	35	2.16910516338832
1	17160001	24120000	696	1.97014252281931
1	24120001	24225000	3	1.42326075339471
1	24225001	25470000	124	1.99280424517708
1	25470001	25520000	5	1.45881809509174
1	25520001	109340000	8287	2.00319101997819
1	109340001	109500000	13	2.24326490973136
1	109500001	115850000	622	2.00527486240903
1	115850001	115940000	4	2.29883034776941
1	115940001	120330000	439	1.99916839632244
1	120330001	120910000	29	2.22622590999659
1	120910001	141490000	16	1.93093553475536
1	141490001	143700000	60	2.23163332432376
1	143700001	143830000	13	1.99515385052891
1	143830001	144000000	17	2.249025470635
1	144000001	146820000	150	2.01502815924012
1	146820001	147300000	12	2.30873085851615
1	147300001	147510000	21	1.96659516356313
1	147510001	148070000	29	2.24031252005652
1	148070001	204525000	5593	2.01474883638429
1	204525001	204650000	6	2.28595974755035
1	204650001	241200000	3614	2.00027727809123
1	241200001	241380000	11	2.22576302746127
1	241380001	247249719	571	2.02848129605654
2	1	48710000	4836	2.0004159315521
2	48710001	48770000	6	2.22452914450422
2	48770001	86970000	3809	2.01265514878493
2	86970001	87450000	30	2.27379154822999
2	87450001	87510000	4	3.40298313169254
2	87510001	88090000	39	2.28770336939777
2	88090001	91630000	216	2.08334244671728
2	91630001	91670000	4	0.936402051325314
2	91670001	94770000	10	2.17151211244292
2	94770001	106350000	1113	2.01558692113232
2	106350001	106470000	5	2.23116931746515
2	106470001	111730000	393	2.00263569448316
2	111730001	112090000	34	2.16850384310152
2	112090001	112190000	10	1.94962951909071
2	112190001	112360000	15	2.23472917039853
2	112360001	113890000	147	2.02048270172046
2	113890001	114140000	13	2.24186592467019
2	114140001	242951149	12727	2.01237615487539
3	1	56540000	5620	2.00069326730769
3	56540001	56580000	4	2.1992322986291
3	56580001	83020000	2580	1.98357094737259
3	83020001	83050000	3	1.78806601315966
3	83050001	90400000	732	2.04004361988472
3	90400001	95000000	20	1.78101541096126
3	95000001	131240000	3601	2.01670490978919
3	131240001	131270000	3	1.68004514427958
3	131270001	199501827	6780	2.01894274779629
4	1	9790000	942	2.00513587216441
4	9790001	9835000	4	1.64114191626877
4	9835001	48790000	3871	1.99819862905231
4	48790001	48830000	3	1.31704076451407
4	48830001	49320000	24	2.23070540708402
4	49320001	50865000	3	1.38712711412404
4	50865001	69170000	1657	2.01377151127118
4	69170001	69630000	5	2.46160622989904
4	69630001	191170000	12071	2.01908269509377
4	191170001	191273063	5	2.33027464465458
5	1	12870000	1277	1.98384594775565
5	12870001	13170000	3	2.51211063001211
5	13170001	20790000	745	2.00513587216441
5	20790001	20910000	12	2.22715196387841
5	20910001	21290000	37	2.00694349701901
5	21290001	21420000	12	2.21637192882429
5	21420001	46340000	2479	2.01363193210415
5	46340001	49590000	22	1.78596028608863
5	49590001	175260000	12308	2.01070300338643
5	175260001	175490000	17	2.25636427491302
5	175490001	175580000	9	2.01782351856253
5	175580001	175650000	6	2.25683352146051
5	175650001	180857866	478	2.03848875719015
6	1	170899992	16527	2.01167883928897
7	1	320000	19	2.05025023104188
7	320001	580000	3	1.66936566105137
7	580001	56985000	5592	2.01084237952855
7	56985001	57105000	4	1.7141578884562
7	57105001	57190000	5	2.23658873913275
7	57190001	57940000	70	1.98343346147659
7	57940001	61445000	26	1.73075318132763
7	61445001	61620000	11	2.0827649016085
7	61620001	61690000	7	1.72799614621522
7	61690001	64200000	226	2.01084237952855
7	64200001	64310000	5	2.3718289988219
7	64310001	73835000	906	1.97849031071542
7	73835001	74990000	17	2.21299470618454
7	74990001	89570000	1448	2.03976082939005
7	89570001	89630000	6	2.242487588065
7	89630001	97340000	764	2.01377151127118
7	97340001	97370000	3	2.27032683177384
7	97370001	152090000	5391	2.01014559541605
7	152090001	152180000	9	2.21023535204305
7	152180001	158821424	638	1.99128538697807
X	1	58510000	5628	1.99598378425658
X	58510001	61810000	24	1.45044943324741
X	61810001	154820000	8946	2.01000626756965
X	154820001	154913754	8	1.86128631877631
8	1	146274826	14059	2.0045800075166
9	1	190000	10	2.28469249369709
9	190001	140273252	10939	2.00666529485766
10	1	17870000	1765	1.99529214884854
10	17870001	18260000	6	2.44528055538414
10	18260001	38810000	2046	1.99861418598091
10	38810001	38930000	7	1.8633516964357
10	38930001	39110000	18	2.20564407213862
10	39110001	41740000	14	1.52530737584288
10	41740001	51490000	642	2.02539037396524
10	51490001	51640000	3	5.10425356526194
10	51640001	88720000	3634	2.00666529485766
10	88720001	89330000	43	2.18964956941516
10	89330001	135374737	4566	2.0004159315521
11	1	48780000	4837	2.00930977318126
11	48780001	48860000	8	1.56168122895738
11	48860001	50590000	166	2.01488849297191
11	50590001	50730000	14	1.73700270412043
11	50730001	51420000	39	2.04372346602291
11	51420001	54510000	3	1.18714816056886
11	54510001	67420000	1282	2.01349236261167
11	67420001	67460000	4	2.27836675444423
11	67460001	89125000	2152	2.00277451142267
11	89125001	89465000	9	2.33415440677494
11	89465001	134452384	4483	1.99819862905231
12	1	11110000	1096	2.01712431539082
12	11110001	11140000	3	1.62315412941517
12	11140001	34720000	2356	2.00833508647795
12	34720001	35445000	3	1.38962922452223
12	35445001	36280000	14	2.01279466024415
12	36280001	36470000	19	1.61451405471763
12	36470001	132349534	9503	2.00569189095199
13	1	18150000	19	2.33334559066717
13	18150001	51960000	3368	2.00666529485766
13	51960001	52060000	9	2.31305568797754
13	52060001	114142980	6121	2.01153940516988
14	1	106368585	8725	2.00722173775004
15	1	18310000	5	1.76296031581434
15	18310001	20670000	150	2.07455225918593
15	20670001	21010000	15	2.28437579001773
15	21010001	26210000	485	1.97506481708507
15	26210001	26840000	11	2.26215847414917
15	26840001	30355000	279	2.02974712332962
15	30355001	30710000	5	2.31867400838723
15	30710001	82580000	5083	2.00332987541126
15	82580001	82740000	8	2.19755610689256
15	82740001	100338915	1721	1.99750622617055
16	1	16210000	1569	1.98082303929819
16	16210001	16760000	18	2.23876019180779
16	16760001	18070000	130	1.91520656139715
16	18070001	18690000	30	2.21683285833249
16	18690001	20490000	176	1.96891386723528
16	20490001	20540000	5	2.17527831841502
16	20540001	33770000	1122	2.00610900622262
16	33770001	33820000	5	1.54874540283697
16	33820001	33880000	6	2.17890002130759
16	33880001	34060000	8	1.79414936340834
16	34060001	35050000	98	1.97533863818634
16	35050001	35135000	9	1.63614430838825
16	44955000	88827254	4350	1.99031944364017
17	1	2900000	282	2.02118306902189
17	2900001	2930000	3	2.34031057844353
17	2930001	16530000	1357	1.99377139444075
17	16530001	16690000	16	2.28073685158852
17	16690001	18330000	161	2.01866288230087
17	18330001	18385000	5	1.25535900312237
17	18385001	18720000	29	2.20381023175322
17	18720001	20160000	123	2.00444106543398
17	20160001	20450000	27	2.23395480648143
17	20450001	42560000	2038	2.01335280279308
17	42560001	42590000	3	1.55627822235853
17	42590001	78774742	3540	2.00402429696584
18	1	76117153	7433	2.00360761515325
19	1	20840000	2050	2.00485792057571
19	20840001	20890000	5	1.65806435072468
19	20890001	24360000	347	1.9743804303824
19	24360001	32650000	26	1.7291943170784
19	32650001	63811651	3084	1.98811333229693
20	1	62435964	5924	1.98742442410706
Y	1	2890000	18	2.00833508647795
Y	2890001	6740000	355	2.24746710512175
Y	6740001	12350000	346	1.95816183038377
Y	12350001	12380000	3	0.682878113100458
Y	12380001	27225000	869	1.99944555912093
Y	57385000	57772954	6	1.70988583142194
22	1	15250000	20	2.07498369505647
22	15250001	15430000	18	2.30937106337739
22	15430001	49691432	3301	1.99695247661656
21	1	46944323	3406	2.00944905274868
