# Supplementary material for: Visualizing tumor evolution with the fishplot package for R
Source: BMC Genomics. 2016 Nov 7;17:880. doi: 10.1186/s12864-016-3195-z (PMC5100182; doi:10.1186/s12864-016-3195-z)
Supplement: Additional file 2: — Analysis Pipeline example: an example that uses the sciClone, clonevol, and fishplot packages to take data from raw somatic variant calls through subclonal detection, phylogeny inference, and fishplot creation. (ZIP 29 kb) [file 12864_2016_3195_MOESM2_ESM.zip › Additional_Files_2_pipeline/tumor.cn]

1	1	25470000	2354	2.01279466024415
1	25470001	25530000	6	0.922167035445455
1	25530001	41690000	1607	2.02048270172046
1	41690001	41720000	3	2.27111380345896
1	41720001	48590000	682	2.02693524583333
1	48590001	48630000	4	1.79104303168513
1	48630001	109425000	5998	2.00235808946866
1	109425001	109500000	5	1.70243533475568
1	109500001	148050000	1411	2.00360761515325
1	148050001	148120000	3	1.76259375663588
1	148120001	215570000	6684	2.00972764084757
1	215570001	215820000	25	1.8164227359094
1	215820001	233610000	1746	2.00694349701901
1	233610001	233640000	3	1.79564231571097
1	233640001	247249719	1335	1.98164701176949
2	1	100000	10	2.28897229329803
2	100001	87450000	8671	1.99861418598091
2	87450001	87510000	4	2.26655316195268
2	87510001	132710000	3811	1.9939095969325
2	132710001	132760000	5	2.33383084669373
2	132760001	242951149	10910	1.99639888057326
3	1	190000	15	2.1835869801304
3	190001	131250000	12546	1.99598378425658
3	131250001	131280000	3	1.00842235098309
3	131280001	199501827	6779	1.99031944364017
4	1	150000	15	2.23364513605153
4	150001	191273063	18570	1.98894033734643
5	1	180000	11	2.23907057138415
5	180001	99410000	9327	1.98935396886721
5	99410001	99460000	5	1.83884515656577
5	99460001	175300000	7556	1.99308052565574
5	175300001	175475000	12	1.81969921300278
5	175475001	180857866	494	1.98508392136238
6	1	170899992	16526	1.99349501819399
7	1	320000	19	1.98494633059864
7	320001	580000	3	1.62585657992728
7	580001	5920000	527	1.98150965922592
7	5920001	5990000	4	1.72058599515633
7	5990001	6740000	75	1.9683680440676
7	6740001	6820000	5	1.73015345191488
7	6820001	56790000	4967	1.99266611929982
7	56790001	56985000	14	1.76601794171104
7	56985001	57105000	4	1.41176503911088
7	57105001	62610000	195	1.94787351610349
7	62610001	62900000	20	1.75746992360243
7	62900001	72050000	893	1.92799324915832
7	72050001	72360000	6	1.72799614621522
7	72360001	73835000	142	1.96332634749871
7	73835001	74520000	8	1.69337324496799
7	74520001	158630000	8256	1.98797553155771
7	158630001	158715000	3	1.0578242838693
7	158715001	158821424	9	2.31481997732523
X	1	56800000	5458	1.97903894076043
X	56800001	56850000	4	1.69595748000681
X	56850001	58450000	160	1.98041118154991
X	58450001	61750000	24	2.21238121881941
X	61750001	152290000	8728	1.98949186515574
X	152290001	152980000	69	1.82791628589903
X	152980001	153010000	3	2.10584609299837
X	153010001	153550000	37	1.82867665301389
X	153550001	154740000	107	2.00444106543398
X	154740001	154913754	16	2.16820324547287
8	1	7810000	698	1.97150859494413
8	7810001	7980000	3	1.41519416032666
8	7980001	8130000	7	1.77276339838973
8	8130001	11960000	382	1.99252800299638
8	11960001	12030000	3	1.16853423343255
8	12030001	146130000	12952	1.99087135387194
8	146130001	146274826	14	2.24996100855955
9	1	79640000	4958	1.98590966625326
9	79640001	79720000	8	2.13731566701776
9	79720001	96120000	1624	1.99792163910305
9	96120001	96180000	6	1.82146591720491
9	96180001	140273252	4353	2.00444106543398
10	1	39110000	3842	1.97999940943614
10	39110001	41700000	10	2.15845647300885
10	41700001	45480000	372	2.00763917117644
10	45480001	45945000	5	1.82260256127428
10	45945001	51555000	271	2.04046787913931
10	51555001	51680000	3	5.08377436462307
10	51680001	81560000	2922	2.00055459462404
10	81560001	81640000	7	1.8431838742281
10	81640001	135374737	5313	1.99681406321577
11	1	61780000	5787	2.00138677492516
11	61780001	61820000	4	1.8058774595963
11	61820001	134350000	7198	2.00013863424075
11	134350001	134452384	10	2.31996011081882
12	1	8450000	831	2.0214632839136
12	8450001	8480000	3	0.736725967734799
12	8480001	34720000	2621	1.99073336196785
12	34720001	35445000	3	2.38303476748226
12	35445001	128790000	9191	1.99446250270414
12	128790001	128930000	14	1.8397375862881
12	128930001	132349534	331	1.99031944364017
13	1	43030000	2500	1.98990561137543
13	43030001	43080000	5	2.17015787514697
13	43080001	68490000	2524	1.99819862905231
13	68490001	68530000	4	1.81680048967331
13	68530001	99420000	3077	1.98549675088062
13	99420001	99510000	9	1.74641932540053
13	99510001	114020000	1387	1.98549675088062
13	114020001	114142980	11	2.2410890877711
14	1	18090000	2	2.18267904064893
14	18090001	18255000	11	1.91441021498727
14	18255001	18360000	10	1.75321144263207
14	18360001	34080000	1497	1.99626050554349
14	34080001	34110000	3	1.6903242253234
14	34110001	105080000	7076	1.99944555912093
14	105080001	105120000	4	1.80750545350217
14	105120001	105610000	49	2.00513587216441
14	105610001	105650000	3	9.28048369509237
14	105650001	106230000	58	1.98742442410706
14	106230001	106368585	13	2.27048420429213
15	1	19470000	83	1.96400690248424
15	19470001	19655000	3	1.71713087287551
15	19655001	100338915	7676	2.01056363690478
16	1	120000	11	2.25542607449855
16	120001	2590000	244	2.00694349701901
16	2590001	2640000	3	1.69536980777572
16	2640001	16550000	1315	1.97945051312958
16	16550001	16780000	16	1.79775945832805
16	16780001	18080000	129	1.98425851981774
16	18080001	18680000	28	1.81466092326714
16	18680001	21650000	280	1.99432426188921
16	21650001	21690000	3	1.69079294768752
16	21690001	35135000	1147	1.98398346224402
16	44955000	44990000	4	1.64992449001248
16	44990001	88827254	4346	1.99252800299638
17	1	5510000	542	1.99294238062883
17	5510001	5620000	11	1.85613288479779
17	5620001	18230000	1259	1.99902982933112
17	18230001	18300000	4	1.63535063877922
17	18300001	18390000	7	0.971038229250796
17	18390001	20280000	164	1.99695247661656
17	20280001	20380000	8	1.6807440007256
17	20380001	77345000	5462	2.01293418137391
17	77345001	77530000	15	1.76088415462407
17	77530001	78774742	111	1.95422963019809
18	1	60000	4	2.23829470311283
18	60001	76000000	7418	1.98880247928557
18	76000001	76117153	11	2.23349031693437
19	1	32440000	2407	1.97068883804518
19	32440001	32520000	8	2.17422312280443
19	32520001	63680000	3086	1.98439606290442
19	63680001	63811651	11	2.14235861976522
20	1	3910000	388	2.0132132526477
20	3910001	3990000	8	1.84586878302476
20	3990001	61830000	5470	2.00527486240903
20	61830001	61970000	14	1.87436250534243
20	61970001	62435964	43	2.0132132526477
Y	1	11910000	690	2.01432992469827
Y	11910001	11960000	5	2.37643674319182
Y	11960001	12235000	20	1.94463581860537
Y	12235001	12380000	7	2.4146264214704
Y	12380001	57772954	875	2.0174039675808
22	1	15420000	37	1.88413194520877
22	15420001	22610000	624	2.02062275576312
22	22610001	22660000	4	1.44803853928415
22	22660001	49691432	2674	2.01698450383317
21	1	46770000	3390	1.99930697291882
21	46770001	46944323	16	2.21069500535329
